# Supplementary material for: Job Satisfaction Level of Safety and Health Manager in Construction Industry: Pandemic Period
Source: Int J Environ Res Public Health. 2022 May 11;19(10):5858. doi: 10.3390/ijerph19105858 (PMC9141010; doi:10.3390/ijerph19105858)
Supplement: Supplementary file 1 [file ijerph-19-05858-s001.zip]

Archive with 1 entries (1 files):
- ijerph-1692464-supplementary.pdf
